# Supplementary material for: Developing a Virtual Reality Simulation System for Preoperative Planning of Robotic-Assisted Thoracic Surgery
Source: J Clin Med. 2024 Jan 21;13(2):611. doi: 10.3390/jcm13020611 (PMC10817249; doi:10.3390/jcm13020611)
Supplement: Supplementary file 1 [file jcm-13-00611-s001.zip]

Archive with 3 entries (3 files):
- Video S1 low.mp4
- Video S2.mp4
- Video S3.mp4
